# Supplementary material for: Exact acceleration of complex real-time model checking based on overlapping cycle
Source: PeerJ Comput Sci. 2020 May 4;6:e272. doi: 10.7717/peerj-cs.272 (PMC7924618; doi:10.7717/peerj-cs.272)
Supplement: Supplemental Information 1 [file peerj-cs-06-272-s001.zip]

Archive with 1 entries (1 files):
- cs-41765-Security_Monitoring_Logic.xml
